# Supplementary material for: Two-Country HANK and trade friction
Source: PLoS One. 2023 Jul 31;18(7):e0288976. doi: 10.1371/journal.pone.0288976 (PMC10389747; doi:10.1371/journal.pone.0288976)
Supplement: S1 Data — Trade data source: World Integrated Trade Solution, World Bank, https://wits.worldbank.org/. All data is contained in the sheet “Fig 12”. (XLSX) [file pone.0288976.s001.xlsx]

## Sheet: Sheet1
Sub Figure 1
Reporter Name	Partner Name	Trade Flow	Product Group	Indicator	2016	2017	2018	2019	2020
China	United States	Import	All Products	Import (US$ Thousand)	1.3512e+08	1.54442e+08	1.56016e+08	1.23792e+08	1.3634e+08
United States	China	Import	All Products	Import (US$ Thousand)	4.8131e+08	5.25765e+08	5.63203e+08	4.72465e+08	4.57164e+08
Sub Figure 2
Reporter Name	Partner Name	Trade Flow	Product Group	Indicator	2016	2017	2018	2019	2020
United States	China	Import	Capital goods	Import (US$ Thousand)	2.20524e+08	2.51887e+08	2.66562e+08	2.16706e+08	2.1233e+08
United States	China	Import	Consumer goods	Import (US$ Thousand)	2.17507e+08	2.2647e+08	2.43325e+08	2.11737e+08	2.02394e+08
United States	China	Import	Intermediate goods	Import (US$ Thousand)	3.35348e+07	3.57922e+07	4.09233e+07	3.15683e+07	2.94862e+07
United States	China	Import	Raw materials	Import (US$ Thousand)	4.24092e+06	4.47928e+06	4.95961e+06	3.86192e+06	3.15023e+06
Sub Figure 3
Reporter Name	Partner Name	Trade Flow	Product Group	Indicator	2016	2017	2018	2019	2020
China	United States	Import	Capital goods	Import (US$ Thousand)	5.37073e+07	5.851e+07	6.62451e+07	5.55336e+07	5.19475e+07
China	United States	Import	Consumer goods	Import (US$ Thousand)	2.6312e+07	2.97955e+07	2.92302e+07	2.52645e+07	2.79374e+07
China	United States	Import	Intermediate goods	Import (US$ Thousand)	2.6629e+07	3.27256e+07	3.39707e+07	2.46521e+07	2.58104e+07
China	United States	Import	Raw materials	Import (US$ Thousand)	2.81049e+07	3.26606e+07	2.61891e+07	1.76933e+07	3.00275e+07
Sub Figure 4
GDP growth	2016	2017	2018	2019	2020
China	0.0685	0.0695	0.0675	0.0595	0.0224
US	0.0167	0.0224	0.0295	0.0229	-0.0277
Sub Figure 5
Reporter Name	Partner Name	Trade Flow	Product Group	Indicator	2016	2017	2018	2019	2020
United States	China	Import	Chemicals	Import (US$ Thousand)	1.35719e+07	1.57138e+07	1.89706e+07	1.52867e+07	1.6929e+07
United States	China	Import	Fuels	Import (US$ Thousand)	654973	674670	766465	298981	106313
United States	China	Import	Mach and Elec	Import (US$ Thousand)	2.31502e+08	2.61821e+08	2.75047e+08	2.22988e+08	2.14487e+08
United States	China	Import	Miscellaneous	Import (US$ Thousand)	7.91347e+07	8.5417e+07	9.16486e+07	8.16519e+07	8.05581e+07
United States	China	Import	Transportation	Import (US$ Thousand)	1.56574e+07	1.68085e+07	2.02713e+07	1.63198e+07	1.45058e+07
United States	China	Import	Vegetable	Import (US$ Thousand)	1.73075e+06	1.64341e+06	1.74562e+06	1.4409e+06	1.4204e+06
Sub Figure 6
Reporter Name	Partner Name	Trade Flow	Product Group	Indicator	2016	2017	2018	2019	2020
China	United States	Import	Chemicals	Import (US$ Thousand)	1.31491e+07	1.49996e+07	1.72923e+07	1.59854e+07	1.79823e+07
China	United States	Import	Fuels	Import (US$ Thousand)	2.40066e+06	7.27889e+06	1.05335e+07	4.11784e+06	1.00116e+07
China	United States	Import	Mach and Elec	Import (US$ Thousand)	2.85638e+07	3.20628e+07	3.51126e+07	3.54317e+07	3.54678e+07
China	United States	Import	Miscellaneous	Import (US$ Thousand)	1.39117e+07	1.48193e+07	1.72265e+07	1.60712e+07	1.55747e+07
China	United States	Import	Transportation	Import (US$ Thousand)	2.73489e+07	2.92312e+07	2.91845e+07	1.78606e+07	1.36604e+07
China	United States	Import	Vegetable	Import (US$ Thousand)	1.68115e+07	1.71154e+07	9.61863e+06	8.6575e+06	1.48619e+07
