# Supplementary material for: Two-Country HANK and trade friction
Source: PLoS One. 2023 Jul 31;18(7):e0288976. doi: 10.1371/journal.pone.0288976 (PMC10389747; doi:10.1371/journal.pone.0288976)
Supplement: S2 Data — China and US trade data is in the sheet “CN US”. (XLSX) [file pone.0288976.s002.xlsx]

## Sheet: Sheet1
Reporter Name	Partner Name	Trade Flow	Product Group	Indicator	2016	2017	2018	2019	2020
China	United States	Import	All Products	Import (US$ Thousand)	1.3512e+08	1.54442e+08	1.56016e+08	1.23792e+08	1.3634e+08
China	United States	Import	Capital goods	Import (US$ Thousand)	5.37073e+07	5.851e+07	6.62451e+07	5.55336e+07	5.19475e+07
China	United States	Import	Consumer goods	Import (US$ Thousand)	2.6312e+07	2.97955e+07	2.92302e+07	2.52645e+07	2.79374e+07
China	United States	Import	Intermediate goods	Import (US$ Thousand)	2.6629e+07	3.27256e+07	3.39707e+07	2.46521e+07	2.58104e+07
China	United States	Import	Raw materials	Import (US$ Thousand)	2.81049e+07	3.26606e+07	2.61891e+07	1.76933e+07	3.00275e+07
China	United States	Import	Animal	Import (US$ Thousand)	2.78224e+06	2.96827e+06	2.12853e+06	2.06136e+06	4.41565e+06
China	United States	Import	Chemicals	Import (US$ Thousand)	1.31491e+07	1.49996e+07	1.72923e+07	1.59854e+07	1.79823e+07
China	United States	Import	Food Products	Import (US$ Thousand)	2.63026e+06	1.86583e+06	2.47323e+06	1.9799e+06	2.18389e+06
China	United States	Import	Footwear	Import (US$ Thousand)	125661	116450	176373	263325	159179
China	United States	Import	Fuels	Import (US$ Thousand)	2.40066e+06	7.27889e+06	1.05335e+07	4.11784e+06	1.00116e+07
China	United States	Import	Hides and Skins	Import (US$ Thousand)	1.28537e+06	1.25787e+06	977110	666308	554919
China	United States	Import	Mach and Elec	Import (US$ Thousand)	2.85638e+07	3.20628e+07	3.51126e+07	3.54317e+07	3.54678e+07
China	United States	Import	Metals	Import (US$ Thousand)	4.60448e+06	5.48017e+06	5.71443e+06	4.29857e+06	3.71367e+06
China	United States	Import	Minerals	Import (US$ Thousand)	1.45553e+06	1.834e+06	1.44802e+06	537479	1.23903e+06
China	United States	Import	Miscellaneous	Import (US$ Thousand)	1.39117e+07	1.48193e+07	1.72265e+07	1.60712e+07	1.55747e+07
China	United States	Import	Plastic or Rubber	Import (US$ Thousand)	7.17893e+06	8.17818e+06	8.28354e+06	7.08071e+06	7.27035e+06
China	United States	Import	Stone and Glass	Import (US$ Thousand)	3.99598e+06	6.55952e+06	5.85031e+06	2.13054e+06	2.02865e+06
China	United States	Import	Textiles and Clothing	Import (US$ Thousand)	1.27865e+06	1.84135e+06	1.88959e+06	1.36971e+06	2.23502e+06
China	United States	Import	Transportation	Import (US$ Thousand)	2.73489e+07	2.92312e+07	2.91845e+07	1.78606e+07	1.36604e+07
China	United States	Import	Vegetable	Import (US$ Thousand)	1.68115e+07	1.71154e+07	9.61863e+06	8.6575e+06	1.48619e+07
China	United States	Import	Wood	Import (US$ Thousand)	7.59739e+06	8.83307e+06	8.10661e+06	5.27997e+06	4.98046e+06
Data source		https://wits.worldbank.org/CountryProfile/en/Country/CHN/StartYear/2016/EndYear/2020/TradeFlow/Import/Indicator/MPRT-TRD-VL/Partner/USA/Product/all-groups#
Reporter Name	Partner Name	Trade Flow	Product Group	Indicator	2016	2017	2018	2019	2020
United States	China	Import	All Products	Import (US$ Thousand)	4.8131e+08	5.25765e+08	5.63203e+08	4.72465e+08	4.57164e+08
United States	China	Import	Capital goods	Import (US$ Thousand)	2.20524e+08	2.51887e+08	2.66562e+08	2.16706e+08	2.1233e+08
United States	China	Import	Consumer goods	Import (US$ Thousand)	2.17507e+08	2.2647e+08	2.43325e+08	2.11737e+08	2.02394e+08
United States	China	Import	Intermediate goods	Import (US$ Thousand)	3.35348e+07	3.57922e+07	4.09233e+07	3.15683e+07	2.94862e+07
United States	China	Import	Raw materials	Import (US$ Thousand)	4.24092e+06	4.47928e+06	4.95961e+06	3.86192e+06	3.15023e+06
United States	China	Import	Animal	Import (US$ Thousand)	2.38712e+06	2.48397e+06	2.58962e+06	1.86786e+06	1.59754e+06
United States	China	Import	Chemicals	Import (US$ Thousand)	1.35719e+07	1.57138e+07	1.89706e+07	1.52867e+07	1.6929e+07
United States	China	Import	Food Products	Import (US$ Thousand)	2.93171e+06	3.26409e+06	3.70438e+06	2.38457e+06	2.4945e+06
United States	China	Import	Footwear	Import (US$ Thousand)	1.91318e+07	1.8766e+07	1.89009e+07	1.82498e+07	1.25476e+07
United States	China	Import	Fuels	Import (US$ Thousand)	654973	674670	766465	298981	106313
United States	China	Import	Hides and Skins	Import (US$ Thousand)	7.92243e+06	7.81957e+06	7.91302e+06	5.33705e+06	3.0352e+06
United States	China	Import	Mach and Elec	Import (US$ Thousand)	2.31502e+08	2.61821e+08	2.75047e+08	2.22988e+08	2.14487e+08
United States	China	Import	Metals	Import (US$ Thousand)	2.47847e+07	2.7048e+07	2.98962e+07	2.57111e+07	2.45777e+07
United States	China	Import	Minerals	Import (US$ Thousand)	462577	562953	678217	533482	244624
United States	China	Import	Miscellaneous	Import (US$ Thousand)	7.91347e+07	8.5417e+07	9.16486e+07	8.16519e+07	8.05581e+07
United States	China	Import	Plastic or Rubber	Import (US$ Thousand)	1.94462e+07	2.13548e+07	2.50577e+07	2.22633e+07	2.49755e+07
United States	China	Import	Stone and Glass	Import (US$ Thousand)	1.0436e+07	1.0898e+07	1.21347e+07	9.643e+06	6.98262e+06
United States	China	Import	Textiles and Clothing	Import (US$ Thousand)	4.12432e+07	4.0849e+07	4.24797e+07	3.90699e+07	4.49173e+07
United States	China	Import	Transportation	Import (US$ Thousand)	1.56574e+07	1.68085e+07	2.02713e+07	1.63198e+07	1.45058e+07
United States	China	Import	Vegetable	Import (US$ Thousand)	1.73075e+06	1.64341e+06	1.74562e+06	1.4409e+06	1.4204e+06
United States	China	Import	Wood	Import (US$ Thousand)	1.03131e+07	1.064e+07	1.13996e+07	9.41876e+06	7.78528e+06
Data source		https://wits.worldbank.org/CountryProfile/en/Country/USA/StartYear/2016/EndYear/2020/TradeFlow/Import/Indicator/MPRT-TRD-VL/Partner/CHN/Product/all-groups#
