# Supplementary material for: Two-Country HANK and trade friction
Source: PLoS One. 2023 Jul 31;18(7):e0288976. doi: 10.1371/journal.pone.0288976 (PMC10389747; doi:10.1371/journal.pone.0288976)
Supplement: S3 Data — GDP growth data is in the sheet “GDP growth”. (XLSX) [file pone.0288976.s003.xlsx]

## Sheet: Sheet1
GDP growth	China	US
2016	0.0685	0.0167
2017	0.0695	0.0224
2018	0.0675	0.0295
2019	0.0595	0.0229
2020	0.0224	-0.0277
Data source		https://www.kylc.com/stats/global/yearly_per_country/g_gdp_growth/chn-usa.html
