# Supplementary material for: Two-Country HANK and trade friction
Source: PLoS One. 2023 Jul 31;18(7):e0288976. doi: 10.1371/journal.pone.0288976 (PMC10389747; doi:10.1371/journal.pone.0288976)
Supplement: S4 Data — Trade data source: World Integrated Trade Solution, World Bank, https://wits.worldbank.org/. All data is contained in the sheet “Fig 14”. (XLSX) [file pone.0288976.s004.xlsx]

## Sheet: Sheet1
Sub Figure 1
Reporter Name	Partner Name	Trade Flow	Product Group	Indicator	2016	2017	2018	2019	2020
Vietnam	United States	Import	All Products	Import (US$ Thousand)	8.71216e+06	9.34294e+06	1.27557e+07	1.43768e+07	1.37639e+07
United States	Vietnam	Import	All Products	Import (US$ Thousand)	4.37479e+07	4.84211e+07	5.12775e+07	6.93852e+07	8.32119e+07
Sub Figure 2
Reporter Name	Partner Name	Trade Flow	Product Group	Indicator	2016	2017	2018	2019	2020
Vietnam	United States	Import	Chemicals	Import (US$ Thousand)	684211	707262	804271	902378	992301
Vietnam	United States	Import	Fuels	Import (US$ Thousand)	17813.9	54982.2	58995.2	193924	434734
Vietnam	United States	Import	Mach and Elec	Import (US$ Thousand)	3.20141e+06	3.54939e+06	3.82809e+06	5.57974e+06	5.4424e+06
Vietnam	United States	Import	Miscellaneous	Import (US$ Thousand)	363245	460826	457636	564190	456460
Vietnam	United States	Import	Transportation	Import (US$ Thousand)	644512	243735	264140	425584	250519
Vietnam	United States	Import	Vegetable	Import (US$ Thousand)	707015	466270	1.2352e+06	700004	907646
Sub Figure 3
Reporter Name	Partner Name	Trade Flow	Product Group	Indicator	2016	2017	2018	2019	2020
United States	Vietnam	Import	Chemicals	Import (US$ Thousand)	274236	277020	348939	403738	515619
United States	Vietnam	Import	Fuels	Import (US$ Thousand)	66575.5	147262	73568.6	846.912	39484.4
United States	Vietnam	Import	Mach and Elec	Import (US$ Thousand)	1.29624e+07	1.43279e+07	1.40057e+07	2.54979e+07	3.45325e+07
United States	Vietnam	Import	Miscellaneous	Import (US$ Thousand)	5.89574e+06	6.77387e+06	7.43727e+06	1.07953e+07	1.48703e+07
United States	Vietnam	Import	Transportation	Import (US$ Thousand)	317534	415976	457355	585173	631013
United States	Vietnam	Import	Vegetable	Import (US$ Thousand)	1.90262e+06	2.11391e+06	1.98176e+06	1.63453e+06	1.61992e+06
Sub Figure 4
Reporter Name	Partner Name	Trade Flow	Product Group	Indicator	2016	2017	2018	2019	2020
Vietnam	China	Import	All Products	Import (US$ Thousand)	5.00377e+07	5.85326e+07	6.55161e+07	7.55861e+07	8.41978e+07
China	Vietnam	Import	All Products	Import (US$ Thousand)	3.71716e+07	5.03746e+07	6.39564e+07	6.41167e+07	7.84731e+07
Sub Figure 5
Reporter Name	Partner Name	Trade Flow	Product Group	Indicator	2016	2017	2018	2019	2020
Vietnam	China	Import	Chemicals	Import (US$ Thousand)	3.07771e+06	3.87702e+06	4.27457e+06	4.46077e+06	4.71619e+06
Vietnam	China	Import	Fuels	Import (US$ Thousand)	977531	1.20342e+06	1.82974e+06	1.78384e+06	817420
Vietnam	China	Import	Mach and Elec	Import (US$ Thousand)	2.22132e+07	2.75914e+07	2.93607e+07	3.60497e+07	4.49071e+07
Vietnam	China	Import	Miscellaneous	Import (US$ Thousand)	1.4398e+06	1.8184e+06	2.44142e+06	2.99312e+06	3.22095e+06
Vietnam	China	Import	Transportation	Import (US$ Thousand)	1.0799e+06	1.07416e+06	637557	878108	967811
Vietnam	China	Import	Vegetable	Import (US$ Thousand)	344295	421357	618645	640053	552667
Sub Figure 6
Reporter Name	Partner Name	Trade Flow	Product Group	Indicator	2016	2017	2018	2019	2020
China	Vietnam	Import	Chemicals	Import (US$ Thousand)	212975	364163	571602	794511	865208
China	Vietnam	Import	Fuels	Import (US$ Thousand)	1.56174e+06	1.06784e+06	735560	637718	670280
China	Vietnam	Import	Mach and Elec	Import (US$ Thousand)	1.41789e+07	2.41583e+07	3.54533e+07	3.69873e+07	5.10986e+07
China	Vietnam	Import	Miscellaneous	Import (US$ Thousand)	1.09013e+07	1.22803e+07	1.21188e+07	8.82388e+06	6.15776e+06
China	Vietnam	Import	Transportation	Import (US$ Thousand)	168898	243886	272705	342336	355982
China	Vietnam	Import	Vegetable	Import (US$ Thousand)	2.16476e+06	2.24781e+06	2.14712e+06	1.65965e+06	2.13465e+06
