# Supplementary material for: Two-Country HANK and trade friction
Source: PLoS One. 2023 Jul 31;18(7):e0288976. doi: 10.1371/journal.pone.0288976 (PMC10389747; doi:10.1371/journal.pone.0288976)
Supplement: S5 Data — Vietnam and US trade data is in the sheet “VN US”. (XLSX) [file pone.0288976.s005.xlsx]

## Sheet: Sheet1
Reporter Name	Partner Name	Trade Flow	Product Group	Indicator	2016	2017	2018	2019	2020
Vietnam	United States	Import	All Products	Import (US$ Thousand)	8.71216e+06	9.34294e+06	1.27557e+07	1.43768e+07	1.37639e+07
Vietnam	United States	Import	Capital goods	Import (US$ Thousand)	3.97278e+06	3.9566e+06	4.18356e+06	6.04743e+06	5.82549e+06
Vietnam	United States	Import	Consumer goods	Import (US$ Thousand)	935797	997543	1.56846e+06	1.34811e+06	1.41548e+06
Vietnam	United States	Import	Intermediate goods	Import (US$ Thousand)	1.67129e+06	2.10011e+06	3.10577e+06	3.3489e+06	2.81798e+06
Vietnam	United States	Import	Raw materials	Import (US$ Thousand)	2.12967e+06	2.28408e+06	3.89593e+06	3.62911e+06	3.7004e+06
Vietnam	United States	Import	Animal	Import (US$ Thousand)	224813	303049	391781	459940	512259
Vietnam	United States	Import	Chemicals	Import (US$ Thousand)	684211	707262	804271	902378	992301
Vietnam	United States	Import	Food Products	Import (US$ Thousand)	632560	527704	983698	1.0243e+06	892680
Vietnam	United States	Import	Footwear	Import (US$ Thousand)	113315	174988	228825	278926	223048
Vietnam	United States	Import	Fuels	Import (US$ Thousand)	17813.9	54982.2	58995.2	193924	434734
Vietnam	United States	Import	Hides and Skins	Import (US$ Thousand)	136029	129019	118331	132194	86424.5
Vietnam	United States	Import	Mach and Elec	Import (US$ Thousand)	3.20141e+06	3.54939e+06	3.82809e+06	5.57974e+06	5.4424e+06
Vietnam	United States	Import	Metals	Import (US$ Thousand)	238532	403597	1.39951e+06	607536	551879
Vietnam	United States	Import	Minerals	Import (US$ Thousand)	10358	18012.2	27224.5	33680	20852.6
Vietnam	United States	Import	Miscellaneous	Import (US$ Thousand)	363245	460826	457636	564190	456460
Vietnam	United States	Import	Plastic or Rubber	Import (US$ Thousand)	351233	423332	650835	1.03519e+06	896802
Vietnam	United States	Import	Stone and Glass	Import (US$ Thousand)	146202	150362	96867.3	96361.7	67334.3
Vietnam	United States	Import	Textiles and Clothing	Import (US$ Thousand)	920084	1.29631e+06	1.61251e+06	1.73942e+06	1.45256e+06
Vietnam	United States	Import	Transportation	Import (US$ Thousand)	644512	243735	264140	425584	250519
Vietnam	United States	Import	Vegetable	Import (US$ Thousand)	707015	466270	1.2352e+06	700004	907646
Vietnam	United States	Import	Wood	Import (US$ Thousand)	320820	434105	597809	603441	576036
Data source		https://wits.worldbank.org/CountryProfile/en/Country/VNM/StartYear/2016/EndYear/2020/TradeFlow/Import/Indicator/MPRT-TRD-VL/Partner/USA/Product/all-groups
Reporter Name	Partner Name	Trade Flow	Product Group	Indicator	2016	2017	2018	2019	2020
United States	Vietnam	Import	All Products	Import (US$ Thousand)	4.37479e+07	4.84211e+07	5.12775e+07	6.93852e+07	8.32119e+07
United States	Vietnam	Import	Capital goods	Import (US$ Thousand)	1.24394e+07	1.35208e+07	1.34213e+07	2.48597e+07	3.27538e+07
United States	Vietnam	Import	Consumer goods	Import (US$ Thousand)	2.62189e+07	2.919e+07	3.13301e+07	3.77728e+07	4.40196e+07
United States	Vietnam	Import	Intermediate goods	Import (US$ Thousand)	2.3332e+06	2.48074e+06	3.16059e+06	3.9317e+06	3.82217e+06
United States	Vietnam	Import	Raw materials	Import (US$ Thousand)	2.61187e+06	2.96615e+06	2.99788e+06	2.50289e+06	2.31907e+06
United States	Vietnam	Import	Animal	Import (US$ Thousand)	1.06358e+06	989044	1.14792e+06	1.06006e+06	883864
United States	Vietnam	Import	Chemicals	Import (US$ Thousand)	274236	277020	348939	403738	515619
United States	Vietnam	Import	Food Products	Import (US$ Thousand)	680890	769667	859282	913063	1.14307e+06
United States	Vietnam	Import	Footwear	Import (US$ Thousand)	5.3308e+06	5.97435e+06	6.6702e+06	7.56202e+06	7.03138e+06
United States	Vietnam	Import	Fuels	Import (US$ Thousand)	66575.5	147262	73568.6	846.912	39484.4
United States	Vietnam	Import	Hides and Skins	Import (US$ Thousand)	1.19006e+06	1.202e+06	1.08976e+06	1.31552e+06	1.11772e+06
United States	Vietnam	Import	Mach and Elec	Import (US$ Thousand)	1.29624e+07	1.43279e+07	1.40057e+07	2.54979e+07	3.45325e+07
United States	Vietnam	Import	Metals	Import (US$ Thousand)	1.21604e+06	1.35727e+06	1.86616e+06	1.8634e+06	1.81573e+06
United States	Vietnam	Import	Minerals	Import (US$ Thousand)	10505.5	21222.6	25098.8	28447.8	100875
United States	Vietnam	Import	Miscellaneous	Import (US$ Thousand)	5.89574e+06	6.77387e+06	7.43727e+06	1.07953e+07	1.48703e+07
United States	Vietnam	Import	Plastic or Rubber	Import (US$ Thousand)	720014	994454	1.22924e+06	1.76483e+06	2.441e+06
United States	Vietnam	Import	Stone and Glass	Import (US$ Thousand)	350397	407005	445098	582701	670681
United States	Vietnam	Import	Textiles and Clothing	Import (US$ Thousand)	1.14374e+07	1.22633e+07	1.30657e+07	1.4487e+07	1.45804e+07
United States	Vietnam	Import	Transportation	Import (US$ Thousand)	317534	415976	457355	585173	631013
United States	Vietnam	Import	Vegetable	Import (US$ Thousand)	1.90262e+06	2.11391e+06	1.98176e+06	1.63453e+06	1.61992e+06
United States	Vietnam	Import	Wood	Import (US$ Thousand)	329067	386818	574478	890697	1.21841e+06
Data source		https://wits.worldbank.org/CountryProfile/en/Country/USA/StartYear/2016/EndYear/2020/TradeFlow/Import/Indicator/MPRT-TRD-VL/Partner/VNM/Product/all-groups
